# Supplementary material for: Revisiting the History and Biogeography of Bactrocera oleae and Other Olive-Feeding Fruit Flies in Africa and Asia
Source: Insects. 2024 Dec 31;16(1):30. doi: 10.3390/insects16010030 (PMC11766006; doi:10.3390/insects16010030)
Supplement: Supplementary file 1 [file insects-16-00030-s001.zip]

Archive with 1 entries (1 files):
- insects-3289995-supplementary.pdf
